# Supplementary material for: Fgfr3 enhancer deletion markedly improves all skeletal features in a mouse model of achondroplasia
Source: J Clin Invest. 2025 Jan 16;135(2):e184929. doi: 10.1172/JCI184929 (PMC11735107; doi:10.1172/JCI184929)
Supplement: Supplemental table 3 [file jci-135-184929-s112.xlsx]

## Sheet: Table SX
Table S3. Off-target analysis by IDT gRNA checker tool (https://www.idtdna.com/site/order/designtool/index/CRISPR_SEQUENCE) for crRNAs used to delete -29E in Fgfr3+/+ and Fgfr3Neo/+ mice. The on- and off-target scores are reported. Higher on-target scores predict better editing performances on the targeted sequence, while higher off-target scores indicate lower risk of off-targeting. A list of po…
5' gRNA sequence	TAGAACTTGGGGACGCTCCA							3' gRNA sequence	CCAAGGTCTGGGCTAAACAT
PAM	GGG							PAM	AGG
On-target score	64							On-target score	75
Off-target score	77							Off-target score	57
Off-target hits								Off-target hits
Sequence	PAM	Off- target score	#MM	Gene	Locus			Sequence	PAM	Off- target score	#MM	Gene	Locus
TAGAACTTGGGGACGCTCCA	GGG	N/A	0		chr5:-33692030			CCAAGGTCTGGGCTAAACAT	AGG	N/A	0		chr5:-33692927
TCGAGCTCGGAGACGCTCCA	CGG	5	4		chr5:-119547084			CCAACCATTGGGCTAAACAT	GGG	15	4		chr1:-28478552
TGGGACTTGGGCACGCTCCA	GAG	16	3		chr4:-123245216			CCAACACTCTGGGCTAAACAT	AGG	16	3		chr15:+25385514
GAGCACTTGTGGACACTCCA	GAG	17	4		chr4:+104244627			CCAAGCACTGAGCTAAACAT	AAG	16	3		chr15:+58165361
GAGAACTGGGGAACACTCCA	TGG	33	4		chr14:+66217201			CAAAGGTGTTGGCTGAACAT	TGG	17	4		chr8:+47125496
TTGAA-TTGAGGACGCTCCA	GGG	43	3		chr1:+33377378			ATAAGGTGTGGGTTAAACAT	GGG	17	4		chr13:+16082308
TGGAGCTGGGTGACGCTCCA	AGG	45	4	GM31718	chr8:-126852666			ACAAGCCCTGAGCTAAACAT	AAG	22	4		chr1:-39783256
TAGAAGCTTGGCGGCGCTCCA	GGG	47	3		chr4:-33247753			CAAAGGATTGGGTTAAACAT	GGG	22	4		chr2:+32741131
TCGAACTGGGGTACACTCCA	GAG	48	4		chr1:+125701364			CCAAGCATTGGGCTGAACAT	GGG	22	4		chrX:+127971597
AGGAACTGGGGGACTCTCCA	GGG	49	4		chr9:-47736840			GCACGGTATTGGCTAAACAT	TGG	26	4		chr15:+83822624
TCGAACTTGCAGACGTTCCA	GGG	50	4		chr12:-12284156			CCACGGTGTAGGCTGAACAT	CAG	27	4		chr1:+170294950
TACAACTTGAGAACACTCCA	TGG	52	4		chr8:-61347001			CCATGCTGTGGGATAAACAT	AAG	28	4		chr16:+26062750
TAGCACTTGAGAACACTCCA	GAG	52	4		chr2:+82666593			CCAGGGTCT-GGCTGAACAT	TAG	30	3		chr12:+59812108
TGGAACTTTGGAACACTCCA	GGG	53	4		chr9:+49508334			CAAAGATTTAGGCTAAACAT	AAG	30	4		chr18:+52045524
TGGAACT-GGGGAGGCTCCA	GGG	54	3		chr3:-118122885			CCAAGGCGTGGGCTGAACTT	GAG	34	4		chr4:+136742210
AAGGACTTGGGGAAACTCCA	GAG	54	4	SNAP29	chr16:+17430219			CCCAGGTCTGAG-TAAACAT	TAG	36	3		chr12:+87900246
GAAAACTTCGGGACGCGCCA	CGG	56	4		chr12:+21373224			CCCAGGTCTGAG-TAAACAT	TAG	36	3		chr12:+88243034
CAGAAATTAGGGACGCTCCA	GGG	57	3		chr16:-9501946			CCCAGGTCTGAG-TAAACAT	TAG	36	3		chr12:-88166952
TGGAACTTGGGCA-GCTCCA	CAG	59	3		chr3:+79230783			CCCAGGTCTGAG-TAAACAT	TAG	36	3		chr12:-87527086
CAGAACTAGGGGAAGCTCCA	GAG	60	3		chr12:-31893041			CCCAGGTCTGAG-TAAACAT	TAG	36	3		chr12:-87823783
CAGAGCTTGGGATCGCTCCA	AGG	63	4		chr3:-97150278			CCCAGGTCTGAG-TAAACAT	TAG	36	3		chr12:-87984259
TAGAACTGGGGCACACTTCA	AGG	65	4		chr1:+7953365			CCCAGGTCTGAG-TAAACAT	TAG	36	3		chr12:-87626064
TAGAGCATGGGGACGAGCCA	GAG	65	4		chr13:-54597877			CCCAGGTCTGAG-TAAACAT	TAG	36	3		chr12:+88312939
TAGAAC-TGGGTACACTCCA	TAG	66	3		chr5:+21969965			GAAAGGTCTGGGCTAAACCT	GGG	39	3		chr2:+27323164
TAGAACTTGGAGACATGCCA	TAG	67	4		chrX:-10451532			CCAAGCATTGGACTAAACAT	GGG	39	4		chr1:+96460498
TAGCTCTTTGGGAAGCTCCA	GGG	67	4		chr2:-43185422			AAAAGGTCTGGATTAAACAT	GAG	42	4		chr8:-96914151
TAGAA-TTGGGGACACTCCT	AGG	68	3		chr13:+59552071			CCAATCTCTGGCTTAAACAT	GAG	42	4		chrX:+113386585
TTGCACTTGAGGAGGCTCCA	TAG	68	4	SYT16	chr12:+74093458			ACATGGTCTGTGCTAAACAT	GAG	44	3		chr2:+124643683
TAGAGCTTGAAGACGCTCAA	AGG	68	4		chr9:-88275052			TCAATGTCTGGGCCAAACAT	GAG	44	3		chr8:-123983903
CAGAGCTTCGGGAGGCTCCA	GAG	69	4		chr8:-78262183			CCAGGGCCTGGGCTAAGCAT	GGG	44	3		chr7:-99635582
TAGAA-TGGGGGAAGCTCCA	GGG	70	3		chr19:+59107704			ACAAGGT-TGGGCTAAACCT	AAG	44	3		chr7:-40540719
TAAGACTTTGGGAAGCTCCA	TAG	71	4		chr14:+53774330			GAAAGGTCTAGACTAAACAT	GGG	44	4		chr4:+53095341
GAGAACTTGGAGATGTTCCA	GGG	71	4		chr17:+78023768			ACACGGTCTTGGCTAAACAG	GAG	46	4		chr15:-95960547
TAGGACTAGTGGAGGCTCCA	AAG	72	4		chr7:-68008948			CCAGGGTCTGGGCTGAACCT	CAG	47	3		chr2:+26560239
CAGAA-TTGGGGAGGCTCCA	GGG	73	3		chr4:-81150986			CAAAGGACTGATCTAAACAT	GGG	47	4		chr1:+167887106
AAGGACTTGGGGAAGATCCA	CAG	73	4		chr14:-44795765			CCAAGGTCT--GCTAAACAT	CAG	48	2		chr17:+53220413
TACAGCTTGGGGATGCTCTA	AGG	74	4		chr7:-126345035			CCAGGCTCTGGGCTAAACCT	CGG	48	3		chr8:-120026832
TAGCACTTGGG-AGGCTCCA	GAG	75	3		chr15:-58779983			GCAAGGCCAGAGCTAAACAT	AAG	48	4		chrX:-144543478
TAGAACTTGGGGA-ATTCCA	TGG	76	3		chr17:+22730098			CCAAGGTTTGGGCTGAATAT	AGG	49	3	DGKZ	chr2:-91946424
TTGAACTTTGGGACACTACA	CAG	76	4		chr11:-24015106			CAAAGCTCTGGGCT-AACAT	AGG	49	3		chr9:+45754206
TAGGACATGGGGAAGATCCA	AGG	78	4		chr2:-101560509			ACATGGTGTGGGCTACACAT	GAG	49	4		chr18:-5853881
TAGAACTTGTGAACACTCCT	GGG	78	4		chr11:+92198441			CCAGGCACAGGGCTAAACAT	CAG	49	4	GPRASP2	chrX:+135842638
TAAATCTTGGGAACTCTCCA	TGG	80	4		chr8:+84331177			CCCACGTGTGGGGTAAACAT	AAG	50	4		chr8:-45606493
TAGCACTTGGGTACACACCA	GAG	81	4		chr3:-105869990			CAGAGGCCTGGGCTAAACCT	AGG	50	4	ZFP445	chr9:+122851657
CAGAACTTGGGCACGCTCTG	CAG	81	4	DENND1B	chr1:-139040008			ACAGGGTCTGGGCTGAACGT	TGG	51	4		chr14:+98681902
TAGAACTTGGGGA-ACGCCA	GGG	83	3		chr2:+12155080			ACATGGACTGGGCTCAACAT	GGG	52	4		chr2:-160206483
TAGATCTGGGGGACGCACCC	CAG	83	4	TCF3	chr10:-80431039			CTAAGCTCTGGGTTAAACAA	AAG	53	4		chr6:-53074226
GAGAACATGGGGACGCTGTA	GAG	83	4		chr8:+124423809			ACAAGGTCTGGGATGAACAA	GGG	54	4		chr12:+55389981
TAGACCCTGGGGACACTGCA	GGG	84	4		chr5:+130652784			GAAAGGACTGGGCTAGACAT	AAG	54	4		chr6:-85203727
CAGAATTGGGGGAAGCTCCA	CAG	84	4		chr1:-156455504			CTAAGGTCTGGGCT-AACTT	GAG	55	3		chr16:+45959040
TAAAACTTGGGGAAATTCCA	CAG	84	4		chr5:-6385738			CCAATCTCTGAGCCAAACAT	GAG	55	4		chr14:+40692902
TAGACCTTCGGGACACTTCA	GAG	84	4		chr8:+75194241			CACAGGTCTGGGTTAAACCT	GGG	57	4		chr11:+118324019
TTGAACTTAGGGACCCTCCA	GAG	85	3		chr2:+15066027			CCAAGGTCTTGCCTAAGCAT	GAG	58	3		chr1:-91895762
TAGATATTTGGGATGCTCCA	AGG	85	4		chr16:-89904546			CCAAGGTCTGAGCTGAAGAT	AAG	59	3		chr15:+26930263
TAGTGCTTGGGGAGGCTCCG	TGG	86	4		chr4:-141760556			ACAAGGTCTAGGCT-AACAT	GGG	59	3		chr19:+55675297
AAGAACTTGGAGACCCTCCT	GAG	86	4		chr8:+92340636			GCAAAGACTGGGCTATACAT	GAG	59	4		chr10:+109882948
TAGACCTCTGGGAGGCTCCA	GGG	87	4		chr5:+77947244			CCAAGGAGAAGGCTAAACAT	GAG	59	4		chr15:-66041935
TAGGACTGGGGGAGGCCCCA	GAG	88	4		chr2:-154800800			CCAGTGCCTGGGCTAAAGAT	AGG	60	4		chr8:+117999645
TGGAACTTGGGGAC-CTCGA	AGG	89	3		chr8:+10498439			TCTAGGCCTGGGCTACACAT	GAG	60	4		chr9:-90016418
TAGCACTTGGGGACAGCTCCC	TGG	89	3		chr4:+154992457			CCAAGGT-TGGGCTAAATTT	TAG	61	3		chr3:-151876293
TAAAACCTGGGAACCCTCCA	GGG	89	4		chr5:+132374628			CCAAGGTCATGGGGTGAACAT	CGG	61	3		chr15:-85245042
AAGAACATGGGGACTCTCCT	CAG	90	4	SOX10	chr15:+79155318			CCAAGCTCTGGAAGCTAAACAT	TAG	61	3		chr3:-3634841
TATCACTTGGGCACCCTCCA	GAG	91	4		chr10:-117642774			CCAAAGTCTGATCTAAACTT	CAG	61	4		chr12:+66241374
CAGAACTTGGGGA-GCTGCA	GGG	92	3		chr16:+57115338			CCCAGGTGTGGGAAAAACAT	TGG	62	4		chr10:-113884072
TAGAACAGGGGGACCCCCCA	TGG	92	4		chr15:+53658616			CTAAGGCCTGAGCTTAACAT	GGG	62	4		chr11:+30176911
GAGTACTTGGTGACTCTCCA	GAG	93	4		chrX:+75273227			GCAATGTCTGTGATAAACAT	TAG	63	4	SMIM10L1	chr6:-133101565
GAGAACTTGGGGAAACCCCA	TGG	93	4		chr3:+138240064			CCCAGGACTGGGCTGAAGAT	GAG	63	4		chr4:+100323751
TGGAACTTTGGAACTCTCCA	AGG	94	4		chr9:+50958114			GCAAGGGCTGGGCTAAACAG	TAG	64	3		chr4:-62220775
TAGAACTCTGGGGACTCTTCA	GAG	95	3		chr15:+38142649			CCAAGGTGTGGGTGAAACAT	GGG	65	3		chr7:-131056456
TAAAACTTGGGGAGGCTTCA	GAG	95	3		chr7:+116453401			CTCAGGTATGGGCTAAACAC	TGG	65	4		chr4:+97873403
TGGCACTTGGGGAAGCTGCA	GAG	95	4		chrX:+105118369			ACAAGGTCTGGG-TAAGCAT	GGG	66	3		chr2:-38598497
TATAACTGCGGGAGGCTCCA	GGG	95	4		chr14:-74252993			CCAAAGACTGGTTTAAACAT	CAG	66	4		chr7:-115130367
TAAAACTTGGATACTCTCCA	TGG	96	4		chr4:+16131833			CCAAGCTCTGGGTTAAATAT	TAG	67	3	GM39606	chr11:+20453016
TAGCACTTGGGGAGCCTCCA	TGG	97	3		chr16:+13579563			CCATGGTCTTGACTAAGCAT	CAG	67	4		chr4:-109077731
AAGAACTTGGGGACAGCCCA	GAG	97	4		chr9:+67838615			GCAAGGTCTGAGTTAAAAAT	TAG	67	4		chr3:+125923283
TAGAATTTTGGGAC-CTCCA	AGG	98	3		chr14:-111037408			CCAAGTACTGGATTAAACAT	GAG	67	4		chr8:-88364530
TAAAACTTGGGCATGCACCA	CAG	98	4		chr7:-111615884			CTGAGGTCTGGGAGAAACAT	GAG	67	4		chr2:-148534046
TAGAACT-GGGGAAGCTACA	GGG	99	3		chrX:-132689402			ACAAGGCCTTGGGTAAACAT	GGG	68	4		chr7:-104167605
TAGAACTTGGGAACGTTCGA	GGG	99	3		chr8:+105156026			CCAAGGGCTCACCTAAACAT	TAG	68	4		chrX:+129486505
TAGAACTTTGCCAGGCTCCA	GAG	100	4		chr7:+117609570			CCAAGCACTGCGCTAAACCT	TAG	68	4		chr8:-94977480
AAGAACTTGAGGACCCACCA	TAG	100	4		chr19:-60122814			CTAAGTTCTGGGCTTAACAT	AAG	69	3		chr2:-129999193
TAGAACTAGGGGACAGTCTA	GAG	101	4		chr9:+65114633			CCAA-GTCTGGGATCAACAT	GAG	69	3		chr2:+27906259
TAGAACTAGGGGAGGCCCCA	AGG	102	3		chr11:+18849887			CCTAGGACTGGCCTAAAGAT	GAG	70	4	ARHGAP24	chr5:-102481784
AAGAACTTGAGGATGCCCCA	GAG	102	4		chr5:-73647913			CCAAGGCTCTGGGCTCAACAT	AGG	71	2		chr10:-39492722
CAGAACTTGGGAGCCCTCCA	CAG	102	4		chr2:-27816396			CCAGAGTCTAGGCTACACAT	AAG	72	4		chr2:+34640058
TAGAACTTGAGGA-GCTTCA	GAG	103	3		chr6:-134802020			CCAAGTTCTGGGATAA-CAT	GGG	74	3		chr2:-9738841
CAGAACCTGGGGCTGCTCCA	CAG	103	4		chr6:-82304387			CCAAGATCTGAGAAAAACAT	GAG	74	4		chr1:-39702237
GAGAACTTGGGGAAACTGCA	CAG	103	4		chr16:+49299211			TCAAAGTCTGGGCTAAGCAG	AAG	74	4		chr13:+28726232
TAGCACATGGGGACTCTCCC	AAG	103	4		chr16:+90799128			GCTAGGTCTGGGCTCAACAA	AAG	74	4		chr15:+39108952
TTGAACTTGAGGAGGCTCCT	GGG	104	4		chr13:-57712499			ACAAGGTCTGGG-AAAACAT	TAG	75	3		chr2:+50188836
TAGAGCCTGGGGCTGCTCCA	AGG	104	4		chr17:-73280077			CCCAGCTCTGGCCTAGACAT	AGG	75	4		chr15:-100713259
TAGCACTTGGGGACACTAGA	CAG	105	4		chr5:-105592456			CCATGGGCTCGACTAAACAT	GGG	75	4		chr11:+20102416
CAGAACCTGGGGCAGCTCCA	TGG	105	4		chr10:-39397916			CCCAGCTCTGGCCTACACAT	GGG	75	4		chr2:-173532404
TGGAAATTAGGGACTCTCCA	CAG	106	4		chr12:+72828999			CCAA--TCTGGGCTACACAT	AGG	76	3		chr9:-119748260
CAGAACTAGGGGCTGCTCCA	GGG	106	4		chr12:+112490168			CCAAGGGCTTGGCT-AACAT	TGG	76	3		chr2:+118029250
TAGCACTTGGGGAAGTTCCT	TGG	107	4		chr2:-32731793			CCAGGGTCTAGGTTAACCAT	GAG	78	4		chr12:-16600786
GAGAACTTGTGGCCGGTCCA	CAG	107	4	FER1L6	chr15:-58618875			CTAAGGTCTTGGCTAACCAA	GGG	78	4		chr18:-31936267
TAGAACTTGGGGA-GTTTCA	TGG	109	3		chr15:+20842445			CCAAGACCTGGGCTGGACAT	GGG	79	4		chr1:+105373431
TAGATCTTGGGGAAGCACTA	AGG	109	4		chr14:-101119631			CCCAGGTCTGAGCTACACAA	GAG	79	4		chr7:+139182205
AAGAATTTGGGGATGATCCA	TAG	109	4		chrX:-10903095			CCAAGCCCTGGTATAAACAT	AGG	79	4		chr11:-115006996
