# Supplementary material for: Fgfr3 enhancer deletion markedly improves all skeletal features in a mouse model of achondroplasia
Source: J Clin Invest. 2025 Jan 16;135(2):e184929. doi: 10.1172/JCI184929 (PMC11735107; doi:10.1172/JCI184929)
Supplement: Supporting data values [file jci-135-184929-s116.xlsx]

## Sheet: Fig. 2B
Figure 2B
	Normalized reporter activities
	RCS cells										MC3T3-E1 cells
Promoter	Col2a1 (-89/+6)					Fgfr3 (-345/+591)					Col2a1 (-89/+6)					Fgfr3 (-345/+591)
Enhancer	-	-47E	-29E	-26E	+2E	-	-47E	-29E	-26E	+2E	-	-47E	-29E	-26E	+2E	-	-47E	-29E	-26E	+2E
Technical replicates	6.51528	147.357	1841.5	12.686	87.31	120.058	694.851	3426.74	142.5	1301.75	1.74375	1.9726	2.58573	6.27017	1.06282	13.2976	9.65961	25.6262	5.3415	4.2809
	-2.14517	139.576	1265.29	19.4017	92.2447	105.764	357.093	3308.59	126.296	1348.37	0.665354	1.79729	2.42689	4.87348	0.912213	10.575	9.16666	22.4288	5.6934	4.3528
	-1.37011	95.8535	1729.89	15.9082	122.064	98.6985	459.217	3871.72	135.807	1138.6	0.5909	1.6159	1.94976	4.77183	1.13599	12.6368	9.66214	21.7084	5.95058	4.52829

## Sheet: Fig. 3B
Figure 3B
Weights (g)
P7			P21			P56
-29E+/+	-29E+/-	-29E-/-	-29E+/+	-29E+/-	-29E-/-	-29E+/+	-29E+/-	-29E-/-
4.26	4.31	4.4	9.05	9.6	7.55	20.8	24.2	21
4.05	4.55	3.79	9.2	9.98	7.39	21.4	24.8	26
3.4	4.55	4.56	10.7	8.97	10.4	19	26	26
3.95	4.2	4.18	8.5	8.84	8.6	18	22.4	23.2
4.78	4.28	5.4	10.6	10.5	9.69	21	22	21.4
5.39	4.12		11.1	9.3	7.85	20.3	26	22
5.38	4.36		11.4	9.7	9.24	24.2	24	23.4
	4.35		11.7	10.69	10.5	20.1	20	18.2
	3.84			10.7	10.9		18	19
	4.82			11.02			19	22.6
	5.03			8.88			19	20.4
	5.28			10.1			21.5	24.9
				10			21.8	19
				10.8			27.2
							27.8
							18.3
							19.7

## Sheet: Fig. 3D
Figure 3D
Naso-anal lengths (cm)
3 weeks			8 weeks
-29E+/+	-29E+/-	-29E-/-	-29E+/+	-29E+/-	-29E-/-
6.15	6.7	6.1	8.4	8.7	8.2
6.5	6.5	5.8	8.5	8.8	9
6.9	6.1	6.9	8.1	8.9	8.6
6.8	6.2	6.8	7.5	8.4	8.4
6.7	6.8	6.5	8.4	8.5	8.3
6.7	6.5	6.6	8.3	8.6	8.2
6.8	6.9		8.6	8.6	8.8
	6.7		8.5	8.1	7.8
	6.6			7.9	8
				8.1	8.5
				7.8	8.5
				8.9	8.6
				8.2	8.4
				8.7
				9
				8.3
				8.2

## Sheet: Fig. 3E
Figure 3E
Humerus lengths (mm)							Ulna lengths (mm)							Femur lengths (mm)							Tibia lengths (mm)
3 weeks			8 weeks				3 weeks			8 weeks				3 weeks			8 weeks				3 weeks			8 weeks
-29E+/+	-29E+/-	-29E-/-	-29E+/+	-29E+/-	-29E-/-		-29E+/+	-29E+/-	-29E-/-	-29E+/+	-29E+/-	-29E-/-		-29E+/+	-29E+/-	-29E-/-	-29E+/+	-29E+/-	-29E-/-		-29E+/+	-29E+/-	-29E-/-	-29E+/+	-29E+/-	-29E-/-
8.7	8.9	8.4	12.2	11.9	12.1		10.6	10.5	10.9	14	14	13.6		9.4	9.9	10	14.7	14.9	15.1		12.8	13.3	12.8	17.6	17.2	17
8.47	8.7	8.6	11.9	12.2	12.3		11.06	11.3	10.8	13.8	14.2	14.2		8.66	10.3	9.3	14.7	14.9	15.4		12.51	13.4	12.5	17.6	17.8	18
9.02	8.8	9.01	10.8	12.4	12.3		11.22	11.6	11.1	13.3	14.3	14.2		9.76	10.1	10.31	14.8	15.5	15.7		13.96	13.4	14.09	17.2	18	18.1
8.79	8.5	8.9	12	12.2	12.7		11.01	11.4	11.32	13.74	14.1	15.4		9.85	9.7	10.21	14.9	15	15		13.56	13.1	14.11	17.4	17.8	17.9
9.32	8.99	9.27	11.91	12.2	12.4		11.5	11.21	11.51	13.53	14.1	14.9		10.45	9.76	10.42	14.05	15.3	14.8		14.24	13.94	14.29	17.13	17.9	17.7
9.32	8.93	9.32	11.72	12	12.7		11.54	11.35	11.51	13.37	14.1	14.3		10.38	10.24	10.53	13.91	14.7	15.8		14.25	13.98	14.22	17.36	17.5	18.2
9.32	8.9		12.17	12	12.5		11.39	11.16		13.69	13.8	14.4		10.45	10.2		15.01	14.8	15.9		14.32	13.83		17.54	17.7	18.2
	9.24		11.72	11.7	12.2			11.11		13.66	13.5	13.8			10.23		15.04	15	15.4			14.06		17.48	17.3	17.7
	9.18			11.7	12.4			11.33			14.1	13.8			10.49			14.5	15.5			14.07			17.2	17.7
				11.7	12.21						13.4	13.94						14.8	14.24						17	17.49
				11.69	12.19						13.54	13.67						14.3	15.13						17.41	17.59
				11.9	12.48						13.58	14.04						14.9	15.27						17.6	18.03
				11.9	12.05						13.77	14.18						14.06	15.16						17.22	17.58
				12.59							14.32							15.24							18.05
				12.34							13.76							15.18							17.79
				11.87							13.4							14.82							17.34
				11.88							13.87							14.88							17.48

## Sheet: Fig. 3G
Figure 3G
GP zone heights (px)
RZ			CZ			HZ
-29E+/+	-29E+/-	-29E-/-	-29E+/+	-29E+/-	-29E-/-	-29E+/+	-29E+/-	-29E-/-
28	26	31	244	229	252	185	197	140
34	25	27	206	251	249	159	186	197
30	22	35	218	259	177	176	193	149
39	30	37	205	267	198	177	174	166
31	41	27	197	234	275	174	203	251
	42			224			174

## Sheet: Fig. 3H
Figure 3H
RT-qPCR Ct values
Epiphyses						Thoracic cage						Brain						Kidney						Lung
-29E+/+		-29E+/-		-29E-/-		-29E+/+		-29E+/-		-29E-/-		-29E+/+		-29E+/-		-29E-/-		-29E+/+		-29E+/-		-29E-/-		-29E+/+		-29E+/-		-29E-/-
Fgfr3	Hprt	Fgfr3	Hprt	Fgfr3	Hprt	Fgfr3	Hprt	Fgfr3	Hprt	Fgfr3	Hprt	Fgfr3	Hprt	Fgfr3	Hprt	Fgfr3	Hprt	Fgfr3	Hprt	Fgfr3	Hprt	Fgfr3	Hprt	Fgfr3	Hprt	Fgfr3	Hprt	Fgfr3	Hprt
24.5273	22.9258	24.9654	22.7797	25.2992	22.8139	25.7454	23.6813	26.4637	23.9453	26.5239	23.9045	22.5296	20.446	22.2936	20.2655	22.245	19.9663	24.009	21.8764	23.2018	21.5029	23.5304	21.4911	24.3297	23.0061	23.0727	22.3612	23.9542	23.0296
24.7182	23.0183	24.82	22.7422	24.9566	22.6871	25.8753	23.7835	25.9143	24.0412	24.8116	21.7139	22.0765	20.1949	23.7729	21.646	22.9917	20.569	24.1957	21.6407	23.2991	21.5917	24.241	22.1594	23.5924	22.3487	23.8117	22.4232	23.5924	22.559
25.0135	23.0344	25.0381	23.6638	25.5234	23.4932	25.0044	22.6105	24.4324	22.7885	26.0782	22.7661	22.0982	19.7907	22.0824	20.1366	22.7761	20.1803	21.7403	20.4259	23.1861	21.9144	23.8054	21.8573	23.2514	22.3983	24.4351	22.8124	23.658	22.3363
25.8465	24.2319	24.3564	22.5771			25.0146	23.263	24.9946	22.8325			22.8311	20.6797	25.7653	24.3697			23.7122	22.0933	24.0025	21.8383			24.4084	23.2922	22.9452	22.2679
24.5052	23.0914	25.2269	23.6979			24.0302	21.69	24.8596	22.1456			22.709	20.2023	22.1835	20.1294			23.5804	21.9395	24.0102	21.7948			23.8911	23.0416	23.1311	22.2998
24.7478	23.4364	24.4255	22.594			25.4296	23.0995	25.2164	22.4695			22.3761	20.3341	22.491	20.4961			23.3202	21.7979	24.129	21.9909			23.9702	22.2325	24.002	22.8814
24.8194	23.4608					24.9343	22.8796					22.198	20.2412					24.1043	21.9779							23.9356	23.0909

## Sheet: Fig. 4A
Figure 4A
Weights (g)
P12				P25				P56
-29E+/+Fgfr3+/+	-29E+/+Fgfr3ACH/+	-29E-/+Fgfr3ACH/+	-29E-/-Fgfr3ACH/+	-29E+/+Fgfr3+/+	-29E+/+Fgfr3ACH/+	-29E-/+Fgfr3ACH/+	-29E-/-Fgfr3ACH/+	-29E+/+Fgfr3+/+	-29E+/+Fgfr3ACH/+	-29E-/+Fgfr3ACH/+	-29E-/-Fgfr3ACH/+
8.1	3.9	7	6.3	15.3	3.8	11.5	9.4	26.1	NA	22.7	19.2
8.2	4.8	6.4	6.6	16	5.7	7.2	12.9	20.7		19.3	19.5
8	4.3	8.6	6.5	16.7	5	9	13.6	20.3		15.7	16.2
7.4	3.9	7.9	6.3	18.1	4.1	9.9	8.8	25.2		14.3	13.3
8.7	3.6	7.1	6.3	15.4	4.9	13.3	9.7	22.6		20.2	13.9
7.9	4.2	7.5	6.1	10.8	4.5	11	9.2	21.6		15.6	23
7.9	4.4	5.9	5.8	17.9	5	7.1	9.6	17.3		16.9	12.1
7.8	3.3		6	20.2	5.2	6.3	11.8	18.7		17.2	15
9.1	3.9			15.4		6.9	9.5	19.2		12.3	14.6
7				14.9		8.5	9.5			16.3
8.7				14.4			11.5			12.9
				10.6			8.2

## Sheet: Fig. 4B
Figure 4B
Naso-anal lengths (cm)
P12				P25				P56
-29E+/+Fgfr3+/+	-29E+/+Fgfr3ACH/+	-29E-/+Fgfr3ACH/+	-29E-/-Fgfr3ACH/+	-29E+/+Fgfr3+/+	-29E+/+Fgfr3ACH/+	-29E-/+Fgfr3ACH/+	-29E-/-Fgfr3ACH/+	-29E+/+Fgfr3+/+	-29E+/+Fgfr3ACH/+	-29E-/+Fgfr3ACH/+	-29E-/-Fgfr3ACH/+
6.1	4.1	5	5.7	7.7	4.5	6.5	6.5	8.8	NA	8.2	7.7
5.9	4.3	5.4	5.5	7.6	4.6	5.3	6.5	8.8		8	8.1
5.7	4.2	5.1	5.4	7.3	4.9	5.8	6.5	7.2		6.7	7.2
5.5	4	5.1	5.3	7.3	4.6	6.2	6.1	8.9		6.8	6.9
6.2	4.3	5.4	5.3	7.1	4.7	6.9	6.5	8.6		8.2	7.5
6	4	5.3	5.2	6.6	4.7	6.6	6.2	8.7		7.4	8.7
5.4	3.9	4.4	5	7.7	4.5	5.4	6.3	8		8.2	7.5
5.9	3.7		5.1	8.3	4.7	5.3	6.7	8.3		8	7.5
5.6	3.9			7.5		5.6	6.7	8.4		6.8	7.5
5.2				7.5		5.9	6.4			7.7
5.9				7.4			6.8			6.8
				6.9			5.5

## Sheet: Fig. 4E
Figure 4E
Humerus lengths (mm)													Ulna lengths (mm)													Femur lengths (mm)													Tibia lengths (mm)
P12				P25				P56					P12				P25				P56					P12				P25				P56					P12				P25				P56
-29E+/+Fgfr3+/+	-29E+/+Fgfr3ACH/+	-29E-/+Fgfr3ACH/+	-29E-/-Fgfr3ACH/+	-29E+/+Fgfr3+/+	-29E+/+Fgfr3ACH/+	-29E-/+Fgfr3ACH/+	-29E-/-Fgfr3ACH/+	-29E+/+Fgfr3+/+	-29E+/+Fgfr3ACH/+	-29E-/+Fgfr3ACH/+	-29E-/-Fgfr3ACH/+		-29E+/+Fgfr3+/+	-29E+/+Fgfr3ACH/+	-29E-/+Fgfr3ACH/+	-29E-/-Fgfr3ACH/+	-29E+/+Fgfr3+/+	-29E+/+Fgfr3ACH/+	-29E-/+Fgfr3ACH/+	-29E-/-Fgfr3ACH/+	-29E+/+Fgfr3+/+	-29E+/+Fgfr3ACH/+	-29E-/+Fgfr3ACH/+	-29E-/-Fgfr3ACH/+		-29E+/+Fgfr3+/+	-29E+/+Fgfr3ACH/+	-29E-/+Fgfr3ACH/+	-29E-/-Fgfr3ACH/+	-29E+/+Fgfr3+/+	-29E+/+Fgfr3ACH/+	-29E-/+Fgfr3ACH/+	-29E-/-Fgfr3ACH/+	-29E+/+Fgfr3+/+	-29E+/+Fgfr3ACH/+	-29E-/+Fgfr3ACH/+	-29E-/-Fgfr3ACH/+		-29E+/+Fgfr3+/+	-29E+/+Fgfr3ACH/+	-29E-/+Fgfr3ACH/+	-29E-/-Fgfr3ACH/+	-29E+/+Fgfr3+/+	-29E+/+Fgfr3ACH/+	-29E-/+Fgfr3ACH/+	-29E-/-Fgfr3ACH/+	-29E+/+Fgfr3+/+	-29E+/+Fgfr3ACH/+	-29E-/+Fgfr3ACH/+
7.93	5.79	7.21	7.52	10.21	7.25	9.17	8.92	11.99	NA	11.3	11.14		9.55	7.49	8.9	9.05	12.03	8.69	11.49	11.22	13.89	NA	13.25	12.71		8.37	6.61	7.44	7.95	12.1	8.26	10.73	10.36	14.97	NA	13.81	12.25		11.61	8.74	10.45	10.99	15.13	10.51	13.94	13.36	17.67	NA	16.29
7.69	6.26	7.55	7.27	10.14	8.15	8.1	9.78	11.77		10.74	11.18		9.82	8	9.31	9.35	12.12	9.69	10.44	12.55	13.45		12.93	13.23		8.33	6.73	8.26	7.83	12.15	9.24	9.23	11.86	15.06		12.94	13.33		11.69	9.23	11.16	11.2	15.3	12	12.27	14.65	17.22		15.04
7.6	6.5	7.81	8.01	10.34	7.81	8.36	10.01	11.86		9.61	10.99		9.12	8.16	9.22	8.49	12.99	9.88	10.59	12.27	13.59		12.09	12.91		8.4	6.71	8.02	7.53	12.28	9.2	9.75	11.58	14.58		10.49	11.63		11.2	9.21	11.34	10.95	15.71	11.99	12.67	14.82	17.08		13.95
7.94	6.26	7.58	7.6	10.06	7.25	8.91	8.6	12.01		9.11	10.34		9.42	7.59	9.28	9.25	12.9	9.01	11.7	10.61	13.76		12.19	12.54		8.24	6.5	7.94	8.14	12.31	9.14	10.84	10.16	14.76		10.02	11.66		11.09	8.69	11.19	10.96	15.35	10.74	13.96	12.98	17.96		13.93
8.34	6.56	7.73	7.47	10.32	7.18	9.68	8.84	11.98		11.26	10.99		9.64	7.82	9.19	9.04	12.8	8.62	12.07	11.08	13.96		12.94	12.92		8.49	6.54	7.67	7.99	12.01	7.92	11.9	10.27	14.44		13.43	12.44		11.87	9.02	11.02	10.92	15.34	10.69	14.62	13.82	17.96		16.17
8	6.19	7.59	7.56	9.18	7.84	8.99	8.81	12.02		10.17	11.95		9.83	7.72	9.31	9.08	11.49	10.22	11.57	10.76	13.88		12.44	13.45		8.34	6.49	7.7	8.07	10.75	8.79	10.51	9.65	14.75		13.31	13.67		11.78	8.41	10.95	11.01	14.24	11.78	13.49	13.1	18.03		15.59
8.17	6.11	7.05	7.17	10.51	7.77	8.01	9.07	11.53		10.69	10.06		9.311	7.44	8.76	8.29	12.9	9.63	10.54	10.87	13.16		12.83	12.61		9.11	6.19	7.31	7.49	12.53	8.7	9.15	10.03	14.84		13.31	11.52		12.27	8.23	10.25	10.28	16.2	11.49	12.31	13.12	17.15		15.95
8.07	6.46		7.27	10.81	7.51	7.89	9.53	11.69		10.76	10.75		10.03	7.46		8.48	13	9.07	10.28	11.92	13.59		12.92	12.52		8.79	6.03		7.76	12.28	8.46	9.4	11.21	14.52		13.44	12.09		12.17	8.29		10.38	16.24	11.08	12.31	14.41	17.36		15.92
8.11	6.53			10.42		8.21	9.25	11.7		9.5	10.53		10.29	7.2			12.76		10.1	11.49	13.44		11.74	12.58		8.66	6.11			12.27		9.16	11.02	14.69		10.57	12.3		12.33	8.65			15.67		12.29	13.96	17.37		13.1
7.58				10.22		8.35	8.87			10.35			9.42				12.55		10.96	11.19			12.46			7.94				12.37		10.33	10.8			12.05			11.03				15.44		12.99	13.56			15.61
7.93				10.12			9.52			9.55			9.56				12.08			12.01			11.85			8.34				12.16			11.43			10.75			11.6				15.21			14.25			14.3
				9.1			8.96										11.17			11.06										10.55			10.59										14.27			13.57
[truncated: 1 more columns]

## Sheet: Fig. 5B
Figure 5B
P25 skull measurements
Skull length (mm)				Skull width (mm)				Skull base length (mm)
-29E+/+Fgfr3+/+	-29E+/+Fgfr3ACH/+	-29E-/+Fgfr3ACH/+	-29E-/-Fgfr3ACH/+	-29E+/+Fgfr3+/+	-29E+/+Fgfr3ACH/+	-29E-/+Fgfr3ACH/+	-29E-/-Fgfr3ACH/+	-29E+/+Fgfr3+/+	-29E+/+Fgfr3ACH/+	-29E-/+Fgfr3ACH/+	-29E-/-Fgfr3ACH/+
17.1	12.8	14.92	14.92	8.55	9.37	10.07	10.01	11.75	8.49	10.09	9.94
16.76	13.22	15.03	14.72	8.63	9.51	10	9.81	11.35	9.27	9.76	10.29
17.57	12.58	14.15	14.52	8.45	9.21	9.97	9.89	12.15	9.04	10.02	9.5
18.09	12.31	14.45	14.9	9.73	9.2	9.91	10.41	11.95	9.22	10.55	9.74
16.1	12.65	14.79	15.42	8.48	9.3	9.82	10.21	11.89	9.7	10.2	10.89

[truncated: 18 more sheets: Fig. 5E, Fig. 5G, Fig. 6B, Fig. 6D, Fig. 7B, Fig. S3A, Fig. S4E, Fig. S4G, Fig. S5C, Fig. S5D, Fig. S6B, Fig. S6D, Fig. S7B, Fig. S7D, Fig. S7F, Fig. S7H, Fig. S8B, Fig. S8D]
